# Supplementary material for: A Nymphalid-Infecting Group I Alphabaculovirus Isolated from the Major Passion Fruit Caterpillar Pest Dione juno juno (Lepidoptera: Nymphalidae)
Source: Viruses. 2019 Jul 3;11(7):602. doi: 10.3390/v11070602 (PMC6669553; doi:10.3390/v11070602)
Supplement: Supplementary file 1 [file viruses-11-00602-s001.zip › Tabela S2 (NEW).xlsx]

## Sheet: Plan1
Table S2. Characteristics of the Dione juno nucleopolyhedrovirus (DijuNPV) genome. Predicted ORFs are compared with homolog genes in five related genomes from the species Antheraea pernyi nucleopolyhedrovirus (AnpeNPV), Dasychra pudibunda nucleopolyhedrovirus (DapuNPV), Hyphantria cunea nucleopolyhedrovirus
(HycuNPV), Orgyia pseudotsugata multiple nucleopolyhedrovirus (OpMNPV), Choristoneura fumiferana multiple nucleopolyhedrovirus (CfMNPV) and the type species of Baculoviridae, Autographa californica multiple nucleopolyhedrovirus (AcMNPV). The pairwise identity percentage is shown for each genome compared with DijuNPV.
ORF	Name	Description	Position			Size (nt)	Size (aa)	Best Hit	E. value	ORF	ID (%)	ORF	ID (%)	ORF	ID (%)	ORF	ID (%)	ORF	ID (%)
1	polh	DijuNPV-ORF-1, polyhedrin, occlusion body protein, ac8-like	1	>	738	738	245	Thysanoplusia orichalcea nucleopolyhedrovirus	5e-150	1	96	1	94	3	97	8	89	1	96
2	pp78/83	DijuNPV-ORF-2, orf1629-like, ac9-like	757	<	2196	1440	479	Choristoneura murinana alphabaculovirus	2e-49	2	54	2	62	2	58	9	21	146	61
	dr1	direct repeat-1	1190	>	1290	101	-	-	-	-	-	-	-	-	-	-	-	-	-
3	pk-1	DijuNPV-ORF-3, protein kinase 1, ac10-like	1982	>	2809	828	275	Choristoneura murinana alphabaculovirus	5e-169	3	74	3	81	1	78	10	67	145	79
4	DijuNPV-ORF-4	DijuNPV-ORF-4, hypothetical protein	2800	<	3021	222	73	Dasychira pudibunda nucleopolyhedrovirus	0.003	-	-	-	-	-	-	-	-	-	-
5	pe38	DijuNPV-ORF-5, immediate early protein- pe38, ac153-like	3024	<	3992	969	322	Dasychira pudibunda nucleopolyhedrovirus	4e-107	5	38	5	42	152	49	153	30	144	38
6*	DijuNPV-ORF-6	DijuNPV-ORF-6, hypothetical protein	4018	>	4236	219	72	Tetrahymena thermophila- strain SB210	0.0082	-	-	-	-	-	-	-	-	-	-
	hr1a	homologous regions-1a	4232	>	4727	496	-	-	-	-	-	-	-	-	-	-	-	-	-
7	ie-2	DijuNPV-ORF-7, immediate early gene-2, ac151-like	4820	<	5752	933	310	Hyphantria cunea nucleopolyhedrovirus	1e-76	8	45	6	55	151	56	151	37	142	49
8*	DijuNPV-ORF-8	DijuNPV-ORF-8, hypothetical protein	6387	>	7622	1236	411	No hit	-	-	-	-	-	-	-	-	-	-	-
	hr1b	homologous regions-1b	7833	>	8699	867	-	-	-	-	-	-	-	-	-	-	-	-	-
9	DijuNPV-ORF-9	DijuNPV-ORF-9, hypothetical protein	8087	>	8239	153	50	Choristoneura occidentalis alphabaculovirus	0.002	-	-	-	-	-	-	-	-	-	-
10	DijuNPV-ORF-10	DijuNPV-ORF-10, hypothetical protein	8393	>	8605	213	70	Choristoneura rosaceana alphabaculovirus	1e-17	-	-	-	-	-	-	-	-	-	-
11	odv-e56 (pif-5)	DijuNPV-ORF-11, oclusion-derived virus envelope protein 56, per os infectivity factor 5, ac148-like	8793	>	9932	1140	379	Choristoneura murinana alphabaculovirus	0	10	81	9	86	146	85	148	70	141	87
12	ie-1	DijuNPV-ORF-12, immediate early gene-1, ac147-like	9973	<	11706	1734	577	Hyphantria cunea nucleopolyhedrovirus	0	11	61	10	77	145	69	147	56	140	70
13	ep23	DijuNPV-ORF-13, polypeptide 23kDa, ac146-like	11761	>	12363	603	200	Hyphantria cunea nucleopolyhedrovirus	2e-98	12	69	11	73	144	66	146	49	139	68
14*	DijuNPV-ORF-14	DijuNPV-ORF-14, hypothetical protein	12392	<	12598	207	68	Colwellia psychrerythraea - strain 34H / ATCC BAA-681	3.7e-07	-	-	-	-	-	-	-	-	-	-
15	chtBD2	DijuNPV-ORF-15, chitin-binding protein 2, per os infectivity factor?, ac145-like	12562	<	12780	219	72	Hyphantria cunea nucleopolyhedrovirus	1e-38	13	72	12	79	142	79	145	65	138	76
16	odv-ec27	DijuNPV-ORF-16, oclusion-derived virus envelope/capsid protein 27, ac144-like	12847	<	13758	912	303	Choristoneura murinana alphabaculovirus	0	14	82	13	86	141	75	144	68	137	88
17	odv-e18	DijuNPV-ORF-17, oclusion-derived virus envelope protein 18, ac143-like	13781	<	14041	261	86	Dasychira pudibunda nucleopolyhedrovirus	4e-13	15	63	14	63	140	64	143	71	136	59
18	p49	DijuNPV-ORF-18, 49kDa, ac142-like	14043	<	15515	1473	490	Orgyia pseudotsugata multiple nucleopolyhedrovirus	0	16	84	15	85	139	89	142	73	135	88
19	ie-0	DijuNPV-ORF-19, immediate early 0 protein, ac147-0-like	15531	<	16259	729	242	Choristoneura rosaceana alphabaculovirus	6e-121	17	67	16	65	138	67	147-0	55	134	67
20*	DijuNPV-ORF-20	DijuNPV-ORF-20, hypothetical protein	16150	>	16377	228	75	No hit	-	-	-	-	-	-	-	-	-	-	-
21*	DijuNPV-ORF-21	DijuNPV-ORF-21, hypothetical protein	16490	>	16672	183	60	Macaca mulatta	7.6e-10	-	-	-	-	-	-	-	-	-	-
22*	DijuNPV-ORF-22	DijuNPV-ORF-22, hypothetical protein	16820	>	16978	159	52	Callithrix jacchus	0.031	-	-	-	-	-	-	-	-	-	-
23*	DijuNPV-ORF-23	DijuNPV-ORF-23, hypothetical protein	17899	>	18057	159	52	Bacteroides cellulosilyticus CAG:158	0.29	-	-	-	-	-	-	-	-	-	-
24	me53	DijuNPV-ORF-24, major early transcription gene 53, DNA synthesis regulator, ac139-like	18323	>	19678	1356	451	Choristoneura murinana alphabaculovirus	0	18	59	17	61	137	71	139	44	132	69
25	DijuNPV-ORF-25	DijuNPV-ORF-25, hypothetical protein	19729	>	19953	225	74	Choristoneura rosaceana alphabaculovirus	3e-14	-	-	-	-	-	-	-	-	-	-
	hr2a	homologous regions-2a	19765	>	20432	688	-	-	-	-	-	-	-	-	-	-	-	-	-
26	p74 (pif-0)	DijuNPV-ORF-26, per os infectivity factor 0, ac138-like	20476	>	22419	1944	647	Orgyia pseudotsugata multiple nucleopolyhedrovirus	0	20	83	19	83	134	85	138	76	130	83
27	p10	DijuNPV-ORF-27, p10, fibrous body protein, ac137-like	22421	<	22702	282	93	Condylorrhiza vestigialis multiple nucleopolyhedrovirus	9e-25	21	59	20	61	133	80	137	49	129	59
28	p26	DijuNPV-ORF-28, p26, ac136-like	22818	>	23516	699	232	Choristoneura fumiferana defective multiple nucleopolyhedrovirus	3e-123	22	76	21	71	132	62	136	50	128	69
29	p22.2	DijuNPV-ORF-29, hypothetical protein	23610	>	24254	645	214	Antheraea pernyi nucleopolyhedrovirus	4e-99	24	71	22	53	-	-	-	-	127	58
30	alk-exo	DijuNPV-ORF-30, alkaline exonuclease, ac133-like	24357	<	25631	1275	424	Choristoneura murinana alphabaculovirus	0	25	77	23	75	131	83	133	53	126	79
31	ac132-like	DijuNPV-ORF-31, hypothetical protein, ac132-like	25646	<	26359	714	237	Orgyia pseudotsugata multiple nucleopolyhedrovirus	3e-79	26	41	24	54	130	54	132	35	125	50
32	pep	DijuNPV-ORF-32, calyx, polyhedron envelope (PE) protein, pp34, ac131-like	26365	<	27273	909	302	Dasychira pudibunda nucleopolyhedrovirus	7e-115	27	71	25	69	129	79	131	56	124	72
33	gp16	DijuNPV-ORF-33, glycoprotein 16, ac130-like	27321	<	27608	288	95	Orgyia pseudotsugata multiple nucleopolyhedrovirus	1e-45	28	63	26	71	128	70	130	67	123	70
34	p24	DijuNPV-ORF-34, viral capisid protein, p24-capsid, ac129-like	27632	<	28210	579	192	Dasychira pudibunda nucleopolyhedrovirus	2e-111	29	73	27	70	127	79	129	64	122	78
35*	DijuNPV-ORF-35	DijuNPV-ORF-35, hypothetical protein	28197	<	28352	156	51	Aquabacterium sp. NJ1	4.9e-46	-	-	-	-	-	-	-	-	-	-
36	gp64	DijuNPV-ORF-36, gp67, major budded virus envelope glycoprotein, envelope fusion glycoprotein gp64, ac128-like	28430	>	29968	1539	512	Dasychira pudibunda nucleopolyhedrovirus	0	30	77	28	84	126	85	128	77	119	84
37	vcath	DijuNPV-ORF-37, cathepsin, a metalloprotease, ac127-like	30003	<	30977	975	324	Choristoneura murinana alphabaculovirus	0	31	84	29	85	125	81	127	78	118	85
38	vchi	DijuNPV-ORF-38, chitinase, ac126-like	31021	>	32697	1677	558	Choristoneura murinana alphabaculovirus	0	32	80	30	80	124	82	126	75	117	83
39*	DijuNPV-ORF-39	DijuNPV-ORF-39, hypothetical protein	32630	<	32803	174	57	Thelohanellus kitauei	0.026	-	-	-	-	-	-	-	-	-	-
40*	DijuNPV-ORF-40	DijuNPV-ORF-40, hypothetical protein	32830	<	33111	282	93	Ktedonobacter racemifer DSM 44963	0.013	-	-	-	-	-	-	-	-	-	-
41	lef-7	DijuNPV-ORF-41, late expression factor-7, ac125-like	32998	>	33654	657	218	Choristoneura murinana alphabaculovirus	2e-55	33	54	31	55	123	53	125	29	115	56
42	ac124-like	DijuNPV-ORF-42, hypothetical protein, ac124-like	33693	<	34469	777	258	Choristoneura murinana alphabaculovirus	2e-77	35	47	32	58	122	59	124	39	113	59
43*	DijuNPV-ORF-43	DijuNPV-ORF-43, hypothetical protein	34378	>	34611	234	77	Xenopus tropicalis	2.8e-10	-	-	-	-	-	-	-	-	-	-
44	ac122-like	DijuNPV-ORF-44, hypothetical protein, ac122-like	34608	>	34811	204	67	Choristoneura murinana alphabaculovirus	5e-15	-	-	33	65	121	63	122	37	112	68
45	ac120-like	DijuNPV-ORF-45, hypothetical protein, ac120-like	34851	<	35102	252	83	Choristoneura fumiferana defective multiple nucleopolyhedrovirus	2e-29	37	58	34	59	120	63	120	53	111	56
46	pif-1	DijuNPV-ORF-46, per os infectivity factor-1, ac119-like	35141	<	36691	1551	516	Choristoneura occidentalis alphabaculovirus	0	38	83	35	82	119	81	119	75	110	84
47*	DijuNPV-ORF-47	DijuNPV-ORF-47, hypothetical protein	36594	>	36872	279	92	Lactuca sativa	0.17	-	-	-	-	-	-	-	-	-	-
48	ac117-like	DijuNPV-ORF-48, hypothetical protein, ac117-like	36892	<	37173	282	93	Hyphantria cunea nucleopolyhedrovirus	4e-28	40	30	37	60	117	58	117	27	109	55
49*	DijuNPV-ORF-49	DijuNPV-ORF-49, hypothetical protein	37300	<	37452	153	50	Danio rerio	0.0042	-	-	-	-	-	-	-	-	-	-
50	pif-3	DijuNPV-ORF-50, per os infectivity factor-3, ac115-like	37397	>	38011	615	204	Choristoneura fumiferana multiple nucleopolyhedrovirus	3e-42	42	74	39	64	115	77	115	64	106	73
51	ac114-like	DijuNPV-ORF-51, hypothetical protein, ac114-like	38082	>	39323	1242	413	Hyphantria cunea nucleopolyhedrovirus	0	43	55	40	66	114	65	114	39	105	64
52	ac111-like	DijuNPV-ORF-52, hypothetical protein, ac111-like	39462	>	39689	228	75	Choristoneura fumiferana multiple nucleopolyhedrovirus	2e-32	44	60	44	68	112	69	111	64	102	78
53	pif-7	DijuNPV-ORF-53, per os infectivity factor-7, ac110-like	39801	>	39974	174	57	Choristoneura rosaceana alphabaculovirus	7e-26	45	14	45	31	111	79	110	66	101	79
54	ac150-like	DijuNPV-ORF-54, hypothetical protein, ac150-like	39971	<	40291	321	106	Lymantria dispar multiple nucleopolyhedrovirus	2e-14	46	31	45	22	110	44	150	18	-	-
55	odv-ec43	DijuNPV-ORF-55, oclusion-derived virus envelope/capsid protein 43, ac109-like	40308	>	41480	1173	390	Choristoneura fumiferana multiple nucleopolyhedrovirus	0	47	83	46	85	109	87	109	66	100	89
56	ac108-like	DijuNPV-ORF-56, hypothetical protein, ac108-like	41487	>	41789	303	100	Choristoneura murinana alphabaculovirus	7e-58	48	73	47	79	108	85	108	58	99	86
57	ac106/107-like	DijuNPV-ORF-57, hypothetical protein, ac106/107-like	41962	<	42690	729	242	Anticarsia gemmatalis nucleopolyhedrovirus	2e-154	49	74	48	75	107	72	106/107	71	98	73
58	vp80	DijuNPV-ORF-58, vp80 capsid, vp87, p87, virion capsid protein-80, ac104-like	42872	<	45046	2175	724	Dasychira pudibunda nucleopolyhedrovirus	0	52	52	49	62	105	64	104	58	97	77
	dr2	direct repeat-2	43943	>	44327	385	-	-	-	-	-	-	-	-	-	-	-	-	-
59	p48	DijuNPV-ORF-59, p45, p48, ac103-like	45070	>	46299	1230	409	Choristoneura murinana alphabaculovirus	0	53	66	50	76	104	78	103	58	96	77
60	p12	DijuNPV-ORF-60, p12, c42, ac102-like	46280	>	46621	342	113	Dasychira pudibunda nucleopolyhedrovirus	3e-52	54	80	51	70	103	76	102	49	95	73
61	p40	DijuNPV-ORF-61, p40, bv/odv-c42, ac101-like	46631	>	47722	1092	363	Choristoneura murinana alphabaculovirus	0	55	74	52	79	102	80	101	52	94	78
62	p6.9	DijuNPV-ORF-62, p6.9, ac100-like	47766	>	47927	162	53	No hit	-	56	52	53	74	101	87	100	65	93	81
63	lef-5	DijuNPV-ORF-63, late expression factor-5, ac99-like	47924	<	48745	822	273	Orgyia pseudotsugata multiple nucleopolyhedrovirus	1e-137	57	66	54	70	100	76	99	53	92	74
64	38k	DijuNPV-ORF-64, 38k, p38, ac98-like	48692	>	49624	933	310	Hyphantria cunea nucleopolyhedrovirus	0	58	73	55	82	99	79	98	56	91	81
65	pif-4	DijuNPV-ORF-65, per os infectivity factor-4, ac96-like	49889	<	50410	522	173	Hyphantria cunea nucleopolyhedrovirus	6e-108	60	85	58	86	97	83	96	76	88	83
66	helicase	DijuNPV-ORF-66, dna-helicase, p143, ac95-like	50400	>	54095	3696	1231	Dasychira pudibunda nucleopolyhedrovirus	0	61	71	59	78	96	80	95	56	87	76
67	odv-e25	DijuNPV-ORF-67, occlusion-derived virus envelope protein-25, p25, 25k, ac94-like	54194	<	54883	690	229	Hyphantria cunea nucleopolyhedrovirus	3e-127	62	82	60	86	95	81	94	62	86	88
68	p18	DijuNPV-ORF-68, p18, ac93-like	54888	<	55367	480	159	Philosamia cynthia ricini nucleopolyhedrovirus	7e-100	63	87	61	87	94	88	93	70	85	86
69	p33	DijuNPV-ORF-69, p33, sulfhydryloxidase (sox), ac92-like	55366	>	56160	795	264	Choristoneura murinana alphabaculovirus	5e-171	64	78	62	84	93	80	92	80	84	86
70*	DijuNPV-ORF-70	DijuNPV-ORF-70, hypothetical protein	56063	<	56365	303	100	Macleaya cordata	0.036	-	-	-	-	-	-	-	-	-	-
71	ac91-like	DijuNPV-ORF-71, hypothetical protein, ac91-like	56337	>	56597	261	86	Choristoneura murinana alphabaculovirus	4e-41	65	66	63	71	92	70	91	50	83	74
72	lef-4	DijuNPV-ORF-72, late expression factor-4, ac90-like	56584	<	57957	1374	457	Hyphantria cunea nucleopolyhedrovirus	0	66	73	64	81	91	82	90	53	82	79
73	vp39	DijuNPV-ORF-73, virion capsid protein-39, p39-capsid, ac89-like	57968	>	59020	1053	350	Orgyia pseudotsugata multiple nucleopolyhedrovirus	0	67	85	65	89	90	92	89	64	81	89
74	cg30	DijuNPV-ORF-74, cg30 protein, ac88-like	59026	>	59778	753	250	Choristoneura occidentalis alphabaculovirus	2e-123	68	55	66	70	89	71	88	44	80	73
75	DijuNPV-ORF-75	DijuNPV-ORF-75, hypothetical protein	59939	<	60097	159	52	Choristoneura rosaceana alphabaculovirus	4e-09	-	-	-	-	-	-	-	-	-	-
	hr2b	homologous regions-2b	59958	>	60388	431	-	-	-	-	-	-	-	-	-	-	-	-	-
76	vp91	DijuNPV-ORF-76, virion capsid protein-91, p95, ac83-like	60430	<	62931	2502	833	Choristoneura occidentalis alphabaculovirus	0	70	71	68	74	86	72	83	60	78	76
77	ac82-like	DijuNPV-ORF-77, hypothetical protein, ac82-like	62900	>	63349	450	149	Choristoneura rosaceana alphabaculovirus	1e-58	71	52	69	62	85	63	82	30	77	59
78	ac81-like	DijuNPV-ORF-78, hypothetical protein, ac81-like	63237	>	63902	666	221	Dasychira pudibunda nucleopolyhedrovirus	4e-107	72	83	70	84	84	87	81	70	76	85
79	gp41	DijuNPV-ORF-79, tegument protein, glycoprotein-41, ac80-like	63895	>	65016	1122	373	Dasychira pudibunda nucleopolyhedrovirus	0	73	76	71	85	83	86	80	67	75	84
80	ac79-like	DijuNPV-ORF-80, hypothetical protein, ac79-like	65019	>	65312	294	97	Choristoneura fumiferana multiple nucleopolyhedrovirus	2e-38	74	62	72	66	82	68	79	55	74	69
81	ac78-like	DijuNPV-ORF-81, hypothetical protein, ac78-like	65309	>	65641	333	110	Epiphyas postvittana nucleopolyhedrovirus	3e-28	75	69	73	71	81	66	78	64	73	72
82	vlf-1	DijuNPV-ORF-82, very late factor-1, ac77-like	65643	>	66815	1173	390	Orgyia pseudotsugata multiple nucleopolyhedrovirus	0	76	89	74	91	80	93	77	82	72	92
83	ac76-like	DijuNPV-ORF-83, hypothetical protein, ac76-like	66825	>	67079	255	84	Choristoneura rosaceana alphabaculovirus	5e-26	77	93	75	97	79	94	76	79	71	96
84	ac75-like	DijuNPV-ORF-84, hypothetical protein, ac75-like	67084	>	67476	393	130	Hyphantria cunea nucleopolyhedrovirus	6e-70	78	61	76	78	78	75	75	43	70	71
85	ac74-like	DijuNPV-ORF-85, hypothetical protein, ac74-like	67489	>	68037	549	182	Dasychira pudibunda nucleopolyhedrovirus	8e-76	79	60	77	68	77	72	74	48	69	68
86	ac73-like	DijuNPV-ORF-86, hypothetical protein, ac73-like	68009	>	68281	273	90	Dasychira pudibunda nucleopolyhedrovirus	4e-06	80	45	78	50	76	44	73	28	68	40
87	ac72-like	DijuNPV-ORF-87, hypothetical protein, ac72-like	68384	<	68563	180	59	Hyphantria cunea nucleopolyhedrovirus	2e-13	81	58	79	73	75	69	72	50	67	58
88	iap-2	DijuNPV-ORF-88, inhibitor of apoptosis-2, ac71-like	68598	<	69356	759	252	Choristoneura murinana alphabaculovirus	7e-118	82	63	80	70	74	70	71	54	66	72
89	met	DijuNPV-ORF-89, Mtase, methyltransferase, ac69-like	69337	<	70155	819	272	Choristoneura murinana alphabaculovirus	1e-136	83	76	81	75	-	-	69	57	65	77
90	pif-6	DijuNPV-ORF-90, per os infectivity factor-6, ac68-like	70127	<	70525	399	132	Choristoneura fumiferana multiple nucleopolyhedrovirus	5e-58	84	84	82	82	73	76	68	71	64	83
91	lef-3	DijuNPV-ORF-91, late expression factor-3, ac67-like	70524	>	7166	1137	378	Hyphantria cunea nucleopolyhedrovirus	0	85	66	83	77	72	75	67	42	63	73
92	desmoplakin	DijuNPV-ORF-92, desmoplakin-like, ac66-like	71657	<	74176	2520	839	Choristoneura murinana alphabaculovirus	0	86	31	84	43	71	48	66	29	62	46
93	dna-pol	DijuNPV-ORF-93, dna-polymerase, ac65-like	74186	>	77158	2973	990	Dasychira pudibunda nucleopolyhedrovirus	0	87	75	85	80	70	81	65	60	61	81
94	gp37	DijuNPV-ORF-94, gp37/p34.8, spindlin, fusolin, spheroidin-like protein, ac64-like	77235	>	78248	1014	337	Choristoneura murinana alphabaculovirus	1e-163	88	65	86	67	69	66	64	71	60	67
95	bro-a	DijuNPV-ORF-95, baculovirus repeat orf-a	78203	>	78454	252	83	Anticarsia gemmatalis nucleopolyhedrovirus	2e-06	-	-	-	-	-	-	-	-	-	-
96	bro-b	DijuNPV-ORF-96, baculovirus repeat orf-b, ac2-like	78456	>	79412	957	318	Condylorrhiza vestigialis multiple nucleopolyhedrovirus	7e-155	59	38	88	61	-	-	2	60	-	-
97*	DijuNPV-ORF-97	DijuNPV-ORF-97, hypothetical protein	79436	>	79609	174	57	No hit	-	-	-	-	-	-	-	-	-	-	-
98	lef-9	DijuNPV-ORF-98, late expression factor-9, baculovirus RNA polymerase subunit, ac62-like	79927	<	81408	1482	493	Choristoneura rosaceana alphabaculovirus	0	89	81	89	87	65	85	62	79	59	87
99	fp-25k	DijuNPV-ORF-99, few polyhedra, fp, fp-25, ac61-like	81470	>	82096	627	208	Orgyia pseudotsugata multiple nucleopolyhedrovirus	2e-124	90	78	90	85	64	85	61	71	58	84
100	chaB-like1	DijuNPV-ORF-100, chaB-like, ac60-like	82211	>	82468	258	85	Orgyia pseudotsugata multiple nucleopolyhedrovirus	4e-34	91	78	91	87	63	87	60	66	57	79
101	chaB-like2	DijuNPV-ORF-101, chaB-like, ac58/59-like	82468	>	83046	579	192	Orgyia pseudotsugata multiple nucleopolyhedrovirus	1e-43	92	77	92	87	62	90	58/59	63	56	86
102	ac57-like	DijuNPV-ORF-102, hypothetical protein, ac57-like	83101	<	83598	498	165	Orgyia pseudotsugata multiple nucleopolyhedrovirus	4e-83	93	65	93	68	61	75	57	54	55	70
103	ac56-like	DijuNPV-ORF-103, hypothetical protein, ac56-like	83791	<	84039	249	82	Hyphantria cunea nucleopolyhedrovirus	4e-38	-	-	94	70	60	69	56	47	54	65
104	ac55-like	DijuNPV-ORF-104, hypothetical protein, ac55-like	84041	<	84244	204	67	Hyphantria cunea nucleopolyhedrovirus	3e-34	95	69	95	87	59	84	55	64	53	70
105	vp1054	DijuNPV-ORF-105, capsid protein, vp1054, ac54-like	84308	<	85459	1152	383	Dasychira pudibunda nucleopolyhedrovirus	0	96	76	96	78	58	79	54	51	52	76
106	lef-10	DijuNPV-ORF-106, late expression factor-10, ac53a-like	85320	<	85553	234	77	Hyphantria cunea nucleopolyhedrovirus	1e-25	97	66	97	75	57	60	53-a	49	51	69
107	ac53-like	DijuNPV-ORF-107, hypothetical protein, ac53-like	85522	<	85962	441	146	Orgyia pseudotsugata multiple nucleopolyhedrovirus	6e-85	98	77	98	84	56	88	53	62	50	84
108	bjdp	DijuNPV-ORF-108, J-domain binding protein, ac51-like	86261	<	87217	957	318	Choristoneura murinana alphabaculovirus	9e-124	99	41	101	57	55	51	51	31	49	52
109	lef-8	DijuNPV-ORF-109, late expression factor-8, baculovirus RNA polymerase subunit, ac50-like	87244	>	89901	2658	885	Orgyia pseudotsugata multiple nucleopolyhedrovirus	0	100	80	102	85	54	87	50	69	48	86
110	etm	DijuNPV-ORF-110, EcoRI T medium fragment, etm-like, ac48-like	89999	>	90328	330	109	Choristoneura occidentalis alphabaculovirus	1e-55	102	67	104	69	52	77	48	47	46	76
111	ets	DijuNPV-ORF-111, TRAX-like, translin-associated factor X-like, ets-like, ac47-like	90373	>	90615	243	80	Hyphantria cunea nucleopolyhedrovirus	2e-21	103	51	105	64	51	58	47	37	-	-
112	ac44-like	DijuNPV-ORF-112, hypothetical protein, ac44-like	90814	<	91188	375	124	Choristoneura murinana alphabaculovirus	3e-42	105	51	-	-	49	65	44	44	44	65
113	ac43-like	DijuNPV-ORF-113, hypothetical protein, ac43-like	91151	<	91351	201	66	Orgyia pseudotsugata multiple nucleopolyhedrovirus	4e-29	106	65	107	74	48	84	43	62	43	89
114	gta	DijuNPV-ORF-114, global transactivator- like protein, ac42-like	91354	<	92868	1515	504	Orgyia pseudotsugata multiple nucleopolyhedrovirus	0	107	70	108	79	47	82	42	58	42	81
115	lef-12	DijuNPV-ORF-115, late expression factor-12, ac41-like	92856	<	93389	534	177	Choristoneura occidentalis alphabaculovirus	1e-91	108	70	109	68	46	70	41	47	41	76
116	p47	DijuNPV-ORF-116, p47, a subunit of the baculovirus polymerase, ac40-like	93373	>	94584	1212	403	Hyphantria cunea nucleopolyhedrovirus	0	109	80	110	82	45	80	40	69	40	81
117	pkip	DijuNPV-ORF-117, protein kinase interacting protein, ac24-like	94659	<	95159	501	166	Hyphantria cunea nucleopolyhedrovirus	2e-71	110	65	111	72	44	74	24	41	39	72
118	bdp	DijuNPV-ORF-118, DNA-binding protein, ac25-like	95169	<	96077	909	302	Choristoneura murinana alphabaculovirus	0	111	77	112	69	43	84	25	44	38	85
119	ac26-like	DijuNPV-ORF-119, hypothetical protein, ac26-like	96130	>	96513	384	127	Hyphantria cunea nucleopolyhedrovirus	1e-67	112	74	113	79	42	77	26	57	37	80
120	iap-1	DijuNPV-ORF-120, inhibitor of apoptosis-1, ac27-like	96510	>	97355	846	281	Choristoneura murinana alphabaculovirus	2e-141	113	70	114	75	41	78	27	57	36	76
121	lef-6	DijuNPV-ORF-121, late expression factor-6, ac28-like	97357	>	97800	444	147	Choristoneura rosaceana alphabaculovirus	1e-34	114	44	115	52	40	60	28	37	35	59
122	ac29-like	DijuNPV-ORF-122, hypothetical protein, ac29-like	97856	<	98068	213	70	Choristoneura occidentalis alphabaculovirus	1e-24	115	63	116	65	39	65	29	43	34	69
123	ac30-like	DijuNPV-ORF-123, hypothetical protein, ac30-like	98109	<	99500	1392	463	Orgyia pseudotsugata multiple nucleopolyhedrovirus	0	116	63	117	74	38	77	30	52	33	72
124	DijuNPV-ORF-124	DijuNPV-ORF-124, hypothetical protein	99497	<	100429	933	310	Choristoneura rosaceana alphabaculovirus	7e-52	-	-	-	-	-	-	-	-	-	-
	hr2c	homologous regions-2c	99603	>	100628	1026	-	-	-	-	-	-	-	-	-	-	-	-	-
125*	DijuNPV-ORF-125	DijuNPV-ORF-125, hypothetical protein	100862	>	101023	162	53	No hit	-	-	-	-	-	-	-	-	-	-	-
126	tmk	DijuNPV-ORF-126, thymidylate kinase	100977	<	101546	570	189	Orgyia pseudotsugata multiple nucleopolyhedrovirus	1e-100	-	-	-	-	31	75	-	-	-	-
127	ctl	DijuNPV-ORF-127, conotoxin-like protein, ac3-like	101758	<	101919	162	53	Mythimna separata entomopoxvirus 'L'	3e-14	121	84	123	78	30	86	3	53	-	-
128	sod	DijuNPV-ORF-128, superoxide dismutase, ac31-like	101945	>	102403	459	152	Choristoneura murinana alphabaculovirus	4e-93	120	84	122	83	29	83	31	75	28	82
129	fgf	DijuNPV-ORF-129, fibroblast growth factor, ac32-like	102532	<	103086	555	184	Dasychira pudibunda nucleopolyhedrovirus	1e-72	122	58	124	65	27	69	32	43	27	63
130	ac34-like	DijuNPV-ORF-130, hypothetical protein, ac34-like	103158	<	103787	630	209	Choristoneura murinana alphabaculovirus	3e-102	123	63	125	74	26	74	34	55	26	74
131	v-ubq	DijuNPV-ORF-131, ubiquitin-like protein, ac35-like	103804	>	104061	258	85	Choristoneura occidentalis alphabaculovirus	2e-47	124	79	126	92	25	95	35	87	25	97
132	39k	DijuNPV-ORF-132, pp31, nuclear matrix associated phosphoprotein, ac36-like	104144	<	104980	837	278	Choristoneura rosaceana alphabaculovirus	2e-132	125	53	127	76	24	74	36	49	24	71
133	lef-11	DijuNPV-ORF-133, late expression factor-11, ac37-like	104917	<	105297	381	126	Dasychira pudibunda nucleopolyhedrovirus	4e-55	126	73	128	77	23	73	37	52	23	79
134	nudix	DijuNPV-ORF-134, ADP-ribose pyrophosphatase (ADPRase), ac38-like	105266	<	105913	648	215	Choristoneura murinana alphabaculovirus	3e-126	127	80	129	80	22	84	38	71	22	86
135	fp	DijuNPV-ORF-135, fusion protein, ac23-like	106033	<	108045	2013	670	Choristoneura murinana alphabaculovirus	0	128	54	130	58	21	62	23	39	21	62
136	pif-2	DijuNPV-ORF-136, per os infectivity factor-2, ac22-like	108268	<	109419	1152	383	Choristoneura rosaceana alphabaculovirus	0	129	82	131	86	20	86	22	78	20	85
137	arif-1	DijuNPV-ORF-137, actin rearrangement inducing factor-1, ac20/21-like	109443	>	110531	1089	362	Choristoneura occidentalis alphabaculovirus	6e-116	130	42	132	45	19	50	20/21	38	19	53
138	ac19-like	DijuNPV-ORF-138, hypothetical protein, ac19-like	110555	<	110872	318	105	Hyphantria cunea nucleopolyhedrovirus	4e-43	131	57	133	69	18	63	19	42	18	65
139	ac18-like	DijuNPV-ORF-139, hypothetical protein, ac18-like	110877	>	111935	1059	352	Hyphantria cunea nucleopolyhedrovirus	9e-180	132	56	134	69	17	65	18	47	17	68
140	ac17-like	DijuNPV-ORF-140, hypothetical protein, ac17-like	111986	<	112606	621	206	Dasychira pudibunda nucleopolyhedrovirus	6e-105	133	71	135	67	16	72	17	50	16	68
141	odv-e26	DijuNPV-ORF-141, occlusion-derived virus envelope protein e26 (bv/odv-e26), ac16-like	112575	<	113189	615	204	Choristoneura occidentalis alphabaculovirus	1e-66	134	60	137	67	15	62	16	32	15	59
142	egt	DijuNPV-ORF-142, ecdysteroid UDP-glucosyl transferase, ac15-like	113383	<	114879	1497	498	Dasychira pudibunda nucleopolyhedrovirus	0	135	72	138	76	14	81	15	64	14	78
143	lef-1	DijuNPV-ORF-143, late expression factor-1, ac14-like	114968	>	115714	747	248	Orgyia pseudotsugata multiple nucleopolyhedrovirus	1e-146	136	66	139	81	13	81	14	56	13	73
144	38.7 kDa	DijuNPV-ORF-144, 38.7 kDa protein, ac13-like	115657	>	116676	1020	339	Orgyia pseudotsugata multiple nucleopolyhedrovirus	5e-151	137	57	140	61	12	66	13	45	12	65
145	ac11-like	DijuNPV-ORF-145, hypothetical protein, ac11-like	116778	<	117779	1002	333	Dasychira pudibunda nucleopolyhedrovirus	1e-165	139	59	141	60	11	70	11	44	11	65
146*	DijuNPV-ORF-146	DijuNPV-ORF-146, hypothetical protein	117812	<	118117	306	101	Xenopus tropicalis	0.04	-	-	-	-	-	-	-	-	-	-
147	ptp-1	DijuNPV-ORF-147, protein tyrosine phosphatase-1, baculovirus phophatase (bvp), ac1-like	117992	>	118546	555	184	Choristoneura occidentalis alphabaculovirus	3e-95	140	64	142	71	10	68	1	58	9	74
148	bro-c	DijuNPV-ORF-148, baculovirus repeat orf-c	118697	<	119122	426	141	Hyphantria cunea nucleopolyhedrovirus	4e-85	-	-	-	-	-	-	-	-	-	-
149	ac4-like	DijuNPV-ORF-149, hypothetical protein, ac4-like	119350	<	119799	450	149	Dasychira pudibunda nucleopolyhedrovirus	6e-57	143	74	145	83	8	81	4	68	5	71
150	ac5-like	DijuNPV-ORF-150, hypothetical protein, ac5-like	119819	>	120094	276	91	Choristoneura fumiferana multiple nucleopolyhedrovirus	2e-19	143ª	56	146	90	7	77	5	71	4	90
151	lef-2	DijuNPV-ORF-151, late expression factor-1, ac6-like	120096	>	120716	621	206	Dasychira pudibunda nucleopolyhedrovirus	6e-112	144	66	147	78	6	78	6	53	3	74
152	ac45-like	DijuNPV-ORF-152, hypothetical protein, ac45-like	120757	<	121431	675	224	Bombyx mori nucleopolyhedrovirus	1e-21	-	-	-	-	-	-	45	35	-	-
153	DijuNPV-ORF-153	DijuNPV-ORF-153, hypothetical protein	121525	>	121917	393	130	Choristoneura fumiferana defective multiple nucleopolyhedrovirus	6e-29	145	74	148a	32	5	50	-	-	2	45
*unique genes
